# Supplementary material for: Hairless Streaks in Cattle Implicate TSR2 in Early Hair Follicle Formation
Source: PLoS Genet. 2015 Jul 23;11(7):e1005427. doi: 10.1371/journal.pgen.1005427 (PMC4512707; doi:10.1371/journal.pgen.1005427)
Supplement: S1 Dataset — Genotypes of 12 family members at 777,962 SNPs of the BovineHD BeadChip (illumina) are presented in the transposed file format (.tfam and.tped) of PLINK software [36]. (ZIP) [file pgen.1005427.s001.zip]

Archive with 2 entries (2 files):
- S1 Dataset.tfam
- S1 Dataset.tped
