# Supplementary material for: Hairless Streaks in Cattle Implicate TSR2 in Early Hair Follicle Formation
Source: PLoS Genet. 2015 Jul 23;11(7):e1005427. doi: 10.1371/journal.pgen.1005427 (PMC4512707; doi:10.1371/journal.pgen.1005427)
Supplement: S1 Dataset — Genotypes of 12 family members at 777,962 SNPs of the BovineHD BeadChip (illumina) are presented in the transposed file format (.tfam and.tped) of PLINK software [36]. (ZIP) [file pgen.1005427.s001.zip › S1 Dataset.tfam]

1	Calf3	Bull1	Case1	1	1
1	Bull1	0	0	1	1
1	Bull5	0	0	1	1
1	Case3	0	0	2	2
1	Case2	Bull2	Case3	2	2
1	Case1	Bull3	Case2	2	2
1	Case4	Bull4	Case3	2	2
1	Calf1	0	Case1	1	1
1	Bull4	0	0	1	1
1	Bull2	0	0	1	1
1	Bull3	0	0	1	1
1	Calf2	Bull5	Case1	2	1
